# Supplementary material for: Mapping of quantitative trait loci and mining of candidate genes for seed viability in soybean [Glycine max (L.) Merr.]
Source: Front Plant Sci. 2025 Feb 14;15:1372037. doi: 10.3389/fpls.2024.1372037 (PMC11867793; doi:10.3389/fpls.2024.1372037)
Supplement: Supplementary file 1 [file Table1.xlsx]

## Sheet: Sheet1
Supplementary Table 1: five hundred sixteen model genes predicated within eight stable QTL regions.
QTL	Candidate genes	Annotation Description	PANTHER Family	PANTHER Protein Class	Ontology	Database ID
qSv-7.1	Glyma.07G027700	Plant protein of unknown function	PROTEIN, PUTATIVE (DUF247)-RELATED-RELATED (PTHR31549)	No pathway information available	unknown function
	Glyma.07G028800	protein amino acid binding	EUKARYOTIC TRANSLATION INITIATION FACTOR 3 SUBUNIT EIF-3 (PTHR12601)	translation initiation factor	Molecular Function	GO:0005515
	Glyma.07G029700	PROTEIN KINASE, protein phosphorylation	PROTEIN KINASE SUPERFAMILY PROTEIN (PTHR27001:SF88)	protein phosphorylation	Molecular Function	GO:0004672
	Glyma.07G030400	hydrolase activity, hydrolyzing O-glycosyl compounds,	BETA-1,3-GLUCANASE-LIKE PROTEIN (PTHR32227:SF63)	Glycosyl hydrolase superfamily protein	Molecular Function	GO:0004553
	Glyma.07G031400	DNA binding, ATP Binding and hydrolase activity	RNA HELICASE (PTHR24031)	RNA helicase	Molecular Function	GO:0003677
	Glyma.07G032400	LATE EMBRYOGENESIS ABUNDANT PLANTS LEA-RELATED	LATE EMBRYOGENESIS ABUNDANT PLANTS LEA-RELATED (PTHR23241)	No pathway information available
	Glyma.07G033200	double strand break repair, DNA binding, DNA recombination	NON-PHOTOTROPIC HYPOCOTYL-LIKE PROTEIN (PTHR32370:SF16)	No pathway information available	Biological function	GO:0006302
	Glyma.07G030000	oxidation reduction process, lipid metabolic process, oxidoreductase activity, acting on paired doners,	ACYL-COA DESATURASE (PTHR11351)	obsolete oxidation-reduction process	Biological function	GO:0055114
	Glyma.07G027800	regulation of transcription, DNA-templated, transcription cofactor activity	E3 UBIQUITIN-PROTEIN LIGASE IRF2BPL-RELATED (PTHR33137:SF4)	General transcription factor,	Biological function	GO:0006355
	Glyma.07G028100	Chloroplast envelope membrane protein, CemA family	CHLOROPLAST ENVELOPE MEMBRANE PROTEIN-RELATED (PTHR33650)	No pathway information available	cellular component	GO:0016020
	Glyma.07G028900	catalytic activity	METHYLESTERASE FAMILY MEMBER (PTHR10992)	esterase	Molecular Function	GO:0003824
	Glyma.07G030900	protein of unknown function (DUF4050)	OS07G0479600 PROTEIN (PTHR33373)	No pathway information available
	Glyma.07G032600	electron carrier activity, protein disulfide oxidoreductase activity, cell redox homeostasis	GLUTAREDOXIN FAMILY MEMBER (PTHR10293)	reductase	Molecular Function	GO:0009055
	Glyma.07G033400	Protein of unknown function (DUF2921)	PII, URIDYLYLTRANSFERASE (DUF2921) (PTHR33389:SF4)	expressed protein	Molecular Function
	Glyma.07G031600	nucleic acid binding	DNA/RNA-BINDING PROTEIN ALBA 3 (PTHR31947)	nucleus	Molecular Function	GO:0003676
	Glyma.07G027900	sterile alpha motif, pointed domain	OS06G0645500 PROTEIN (PTHR33915:SF1)	protein
	Glyma.07G028500	inorganic diphosphatase activity, proton transport, Inorganic diphosphatase / Pyrophosphate phosphohydrolase	K(+)-INSENSITIVE PYROPHOSPHATE-ENERGIZED PROTON PUMP (PTHR31998)	Catalysis of the reaction: diphosphate + H2O = H+ + 2 phosphate	Molecular Function	GO:0004427
	Glyma.07G030100	HISTIDINE-CONTAINING PHOSPHOTRANSFER PROTEIN 6, phosphorelay signal transduction system	PHOSPHORELAY INTERMEDIATE PROTEIN YPD1 (PTHR28242)	Two-component phosphorelay intermediate involved in MAP kinase cascade regulation	Biological Process	GO:0000160
	Glyma.07G031000	Protein	TRANSMEMBRANE PROTEIN (PTHR33564)
	Glyma.07G029100	Coexpressed with genes in roots specific coexpression subnetwork	BED FINGER-RELATED (PTHR23272)	nucleic acid binding , Dna binding	Molecular Function	GO:0003677
	Glyma.07G031800	Cotton fibre expressed protein (DUF761)	COTTON FIBER (DUF761) (PTHR33098)	protein of unknown function
	Glyma.07G032800	CYTOCHROME C OXIDASE SUBUNIT 5B, MITOCHONDRIAL	CYTOCHROME C OXIDASE SUBUNIT 5B, MITOCHONDRIAL (PTHR10122)	oxidase activity	Cellular Component	GO:0005740
	Glyma.07G033600	OXIDOREDUCTASE, 2OG-FE II OXYGENASE FAMILY PROTEIN	OXIDOREDUCTASE, 2OG-FE II OXYGENASE FAMILY PROTEIN (PTHR10209)	oxidoreductase	Cellular Component
	Glyma.07G028200	CemA family, chloroplast envelope membrane protein	CHLOROPLAST ENVELOPE MEMBRANE PROTEIN-RELATED (PTHR33650)	membrane protein	Cellular Component	GO:0016020
	Glyma.07G030200	DNA binding, protein dimerization activity,	PROTEIN AGAMOUS-LIKE 82(PTHR11945:SF176)	protein binding	Molecular Function	GO:0046983
	Glyma.07G031200	DNA binding, regulation of transcription, DNA templated, sequence specific DNA binding	SHN SHINE , DNA BINDING / TRANSCRIPTION FACTOR(PTHR31194//PTHR31194:SF12)	DNA-binding transcription factor	Biological Process	GO:0006355
	Glyma.07G032200	hydro-lyase activity,metabolic process	ACONITASE/IRON-RESPONSIVE ELEMENT FAMILY MEMBER (PTHR11670)	RNA metabolism protein	Molecular Function	GO:0016836
	Glyma.07G033100	transport, ATP binding, ATP:ADP antiporter activity,integral component of membrane	ADP,ATP CARRIER PROTEIN (PTHR31187:SF3)		Biological Process	GO:0006810
	Glyma.07G029000	protein binding	OS07G0578800 PROTEIN-RELATED (PTHR24015)		Molecular Function	GO:0005515
	Glyma.07G029200	GTP binding, signal recognition particle, GTPase activity, 7S RNA binding	SIGNAL RECOGNITION PARTICLE 54 KDA PROTEIN (PTHR11564:SF5)	RNA metabolism protein	Biological Process	GO:0006614
	Glyma.07G030300	PROTEIN LURP-ONE-RELATED 12-RELATED	FAMILY NOT NAMED (PTHR31087	Dimethylsulfoxide Reductase
	Glyma.07G031300	transport	ZETA-COAT PROTEIN (PTHR11043)	vesicle coat protein	Biological Process	GO:0006810
	Glyma.07G028300	protein binding	UBIQUITIN CARBOXYL-TERMINAL HYDROLASE (PTHR24006)	cystein proteases	Molecular function	GO:0005515
	Glyma.07G033300	nucleic acid deaminase, Transferase; Pyrimidine Nucleoside Phosphorylase; Chain C	OS05G0574800 PROTEIN (PTHR24015:SF156)
	Glyma.07G029300	Transcriptional coactivator,regulation of transcription from RNA polymerase II promoter,	MEDIATOR OF RNA POLYMERASE II TRANSCRIPTION SUBUNIT 7 (PTHR21428:SF11)	general transcription factor	Boilogical Process	GO:0006357
	Glyma.07G032300	Zinc finger protein, Zinc ion binding	ZINC FINGER PROTEIN (PTHR23111:SF34)	binding protein	Molecular function	GO:0008270
	Glyma.07G028400	metabolic process, methyltransferase activity	SAM-DEPENDENT METHYLTRANSFERASE (PTHR10108)	methyltransferase	Biological Process	GO:0008152
	Glyma.07G030500	Protein binding	TETRATRICOPEPTIDE REPEAT PROTEIN 5 (PTHR26312)		Molecular Function	GO:0005515
	Glyma.07G031500	FUCOSYLTRANSFERASE FAMILY PROTEIN	O-FUCOSYLTRANSFERASE 13 (PTHR31741:SF2)
	Glyma.07G033500	ATP binding, ATPase activity	ATP-BINDING CASSETTE TRANSPORTER (PTHR19241)	ATP-binding cassette (ABC) transporter	Molecular Function	GO:0005524
	Glyma.07G028600	Glycerol kinase / Glycerokinase	SUGAR KINASE (PTHR10196)	carbohydrate kinase	Biological Process	GO:0006072
	Glyma.07G032700	Lysophospholipase	LYSOPHOSPHOLIPASE-RELATED (PTHR10655)	Phospholipase
	Glyma.07G029400	protein binding			Biological Process	GO:0006457
	Glyma.07G031700	Glyoxalase	LACTOYLGLUTATHIONE LYASE GLYOXALASE I (PTHR10374)	lyases
	Glyma.07G033700	iron ion binding, oxidoreductase activity	OXIDOREDUCTASE, 2OG-FE II OXYGENASE FAMILY PROTEIN (PTHR10209)	oxidoreductase	Molecular Function	GO:0005506
	Glyma.07G028700	VQ motif	VQ DOMAIN-CONTAINING PROTEIN (PTHR33402:SF3)
	Glyma.07G030600	GENOMIC DNA, CHROMOSOME 3, P1 CLONE: MSJ11	TRANSMEMBRANE PROTEIN (PTHR37706)	menbrane protein
	Glyma.07G032900	Coexpressed with genes in leaf specific coexpression subnetwork	OS01G0175100 PROTEIN (PTHR34198)
	Glyma.07G029600	ATP binding, protein phosphorylation, protein kinase activity, protein tyrosine kinase activity	PROTEIN KINASE SUPERFAMILY PROTEIN (PTHR27001:SF88)	protein phosphorylastion	Molecular Function	GO:0004713
	Glyma.07G030700	membrane protein	EPIDERMAL PATTERNING FACTOR-LIKE PROTEIN 4 (PTHR33109)
	Glyma.07G031900	Domain of unknown function	PLANT_PROTEIN (PTHR33730:SF4)
	Glyma.07G033000	catalytic activity	METHYLESTERASE FAMILY MEMBER (PTHR10992)	esterases	Molecular Function	GO:0003824
	Glyma.07G03400	DNA repair, four-way junction helicase activity, DNA recombination	KATANIN P60 ATPASE-CONTAINING SUBUNIT A1 (PTHR23074:SF19)	non-motor microtubule binding protein	Biological Process	GO:0006281
	Glyma.07G029500	membrane, protein binding, vesicle mediated tranport	UBIQUITIN SYSTEM COMPONENT CUE PROTEIN (PTHR31245)		Molecular Function	GO:0005515
	Glyma.07G030800	Small heat shock protein, HSP20-like chaperones	HEAT-SHOCK PROTEIN 20 FAMILY MEMBER (PTHR11527)	chaperones
	Glyma.07G032000	protein binnding	OS07G0120400 PROTEIN (PTHR32133)		Molecular Function	GO:0005515
	Glyma.07G029800	PAP2 superfamily	PHOSPHATIDYLCHOLINE:DIACYLGLYCEROL CHOLINEPHOSPHOTRANSFERASE 1-RELATED (PTHR34674)	transferase
	Glyma.07G032100	Membrane protein	TRANSMEMBRANE PROTEIN (PTHR35288:SF2)
	Glyma.07G031100	proein binding, catalytic activity	PHOSPHOLIPASE D (PTHR18896)	phospholopase	Molecular Function	GO:0003824
	Glyma.07G033800	oxidoreductase activity	OXIDOREDUCTASE, 2OG-FE II OXYGENASE FAMILY PROTEIN (PTHR10209)	oxidoreductase	Biological Process	GO:0055114
	Glyma.07G029900	POST-ILLUMINATION CHLOROPHYLL FLUORESCENCE INCREASE PROTEIN	PROTEIN POST-ILLUMINATION CHLOROPHYLL FLUORESCENCE INCREASE, CHLOROPLASTIC (PTHR32429:SF9)	electron transporter chain
	Glyma.07G032500	protein binding	WD40 REPEAT PROTEIN (PTHR22847)		Molecular Function	GO:0005515
	Glyma.07G033900		NEUROGENIC LOCUS NOTCH-LIKE PROTEIN (PTHR33881)
qSv-13.1	Glyma.13G189600	microtubule cytoskeleton organization, microtubule binding, cytokinesis	65-KDA MICROTUBULE-ASSOCIATED PROTEIN 5 (PTHR19321:SF4)	non-motor microtubule binding protein	Biological Process	GO:0000226
	Glyma.13G190600	There are no homologs available for this transcript
	Glyma.13G192600	DNA-DIRECTED RNA POLYMERASE I SUBUNIT RPA2, ribonucleoside binding	DNA-DIRECTED RNA POLYMERASE I SUBUNIT 2 (PTHR20856)	DNA-directed RNA polymerase	Molecular Function	GO:0003899
	Glyma.13G190100	ORF PROTEIN	ORF PROTEIN (PTHR12458)
	Glyma.13G193200	protein binding, nucleic acid binding	EUKARYOTIC TRANSLATION INITIATION FACTOR 2C (PTHR22891)	translation initiation factor	Molecular Function	GO:0005515
	Glyma.13G191400	Sulfotransferase, sulfotransferase activity	SULFOTRANSFERASE SULT (PTHR11783)	transferase	Molecular Function	GO:0008146
	Glyma.13G192100	ADP binding, protein binding, defense response	DISEASE RESISTANCE PROTEIN RP (PTHR23155)	antimicrobial response protein	Biological Process	GO:0006952
	Glyma.13G193800	VQ motif (VQ)	SIGMA FACTOR BINDING PROTEIN 1, CHLOROPLASTIC (PTHR33624)
	Glyma.13G190700	Transposones protein	GASTRIC MUCIN-LIKE PROTEIN (PTHR31949)
	Glyma.13G191500	Highly expressed in nodules in symbiotic condition
	Glyma.13G192200	exonuclease activity, zinc ion binding,intracellular,nucleic acid binding	3'-5' EXONUCLEASE ERI1-RELATED (PTHR23044)	exoribonucleases	Molecular Function	GO:0004527
	Glyma.13G189700	EamA-like transporter family (EamA)	WAT1-RELATED PROTEIN (PTHR31218)		Cellular Component	GO:0016020
	Glyma.13G193500	protein folding, peptidyl-prolyl cis-trans isomerase activity, protein peptidyl-prolyl isomerization	PEPTIDYL-PROLYL CIS-TRANS ISOMERASE (PTHR11071)	chaperones	Molecular Function	GO:0003755
	Glyma.13G194100	ADP binding, defense response	DISEASE RESISTANCE PROTEIN RP (PTHR23155)	antimicrobial response protein	Biological Process	GO:0006952
	Glyma.13G189800	hydrolase activity	ARYLACETAMIDE DEACETYLASE (PTHR23024)	deacetylases	Molecular Function	GO:0016787
	Glyma.13G190200	serine-type peptidase activity, proteolysis	PROTEASE FAMILY S26 MITOCHONDRIAL INNER MEMBRANE PROTEASE-RELATED (PTHR12383)	proteases	Biological Process	GO:0006508
	Glyma.13G190300	protein binding, defense response	DISEASE RESISTANCE PROTEIN RP (PTHR23155)	antimicrobial response protein	Molecular Function	GO:0005515
	Glyma.13G191000	LOB DOMAIN-CONTAINING PROTEIN	LOB DOMAIN-CONTAINING PROTEIN 4-RELATED (PTHR31301)
	Glyma.13G192900	calcium-dependent phospholipid binding, calcium ion binding	PROTEIN UNC-13 HOMOLOG (PTHR31280:SF2)		Molecular Function	GO:0005544
	Glyma.13G193600	NADH DEHYDROGENASE	NADH DEHYDROGENASE [UBIQUINONE] 1 ALPHA SUBCOMPLEX SUBUNIT 6 (PTHR12964:SF0)	oxidoreductases
	Glyma.13G189900	Choline kinase	CHOLINE/ETHANOALAMINE KINASE (PTHR22603)	kinases	cellular function
	Glyma.13G192800	protein dimerization activity, nucleic acid binding	OSJNBA0013A04.12 PROTEIN (PTHR32166)		Molecular Function	GO:0046983
	Glyma.13G191800	expressed protein	PROTEIN MIZU-KUSSEI 1 (PTHR31696:SF4)
	Glyma.13G190400	ADP binding, defense response	DISEASE RESISTANCE PROTEIN RP (PTHR23155)	antimicrobial response protein	Biological Process	GO:0006952
	Glyma.13G191100	Sieve element occlusion	PROTEIN SIEVE ELEMENT OCCLUSION B-LIKE (PTHR33232)
	Glyma.13G192000	Cilia/flagella-associated protein	ORF PROTEIN (PTHR12458)	transcription factor
	Glyma.13G192400	regulation of transcription from RNA polymerase II promoter, regulation of cell cycle, transcription, DNA-templated	RETINOBLASTOMA-ASSOCIATED PROTEIN RB -RELATED (PTHR13742)	chromatin/chromatin-binding, or regulatory protein	Biological Process	GO:0006357
	Glyma.13G194200	proteolysis	PROTEASE FAMILY S26 MITOCHONDRIAL INNER MEMBRANE PROTEASE-RELATED (PTHR12383)		Biological Process	GO:0006508
	Glyma.13G193000	protein binding, defense response	DISEASE RESISTANCE PROTEIN RP (PTHR23155)	antimicrobial response protein	Molecular Function	GO:0043531
	Glyma.13G190000	protein binding, defense response	DISEASE RESISTANCE PROTEIN RP (PTHR23155)	antimicrobial response protein	Molecular Function	GO:0043531
	Glyma.13G192500	protein binding	LEGUMINOSIN GROUP486 SECRETED PEPTIDE (PTHR35630)
	Glyma.13G193900	DnaJ domain, protein folding	unfolded protein binding, heat shock protein binding		Molecular Function	GO:0031072
	Glyma.13G191600	sulfotransferase activity	SULFOTRANSFERASE SULT (PTHR11783)	transferases	Molecular Function	GO:0008146
	Glyma.13G190500	serine-type peptidase activity, proteolysis, membrane	PROTEASE FAMILY S26 MITOCHONDRIAL INNER MEMBRANE PROTEASE-RELATED (PTHR12383)	proteases	Biological Process	GO:0006508
	Glyma.13G193100	ADP binding, protein binding, defense response	DISEASE RESISTANCE PROTEIN RP (PTHR23155)	antimicrobial response protein	Molecular Function	GO:0005515
	Glyma.13G194000	translation, Ribosome recycling factor	RIBOSOME RECYCLING FACTOR (PTHR20982)	translation release factor	Biological Process	GO:0006412
	Glyma.13G190800	ADP binding, protein binding, defense response	DISEASE RESISTANCE PROTEIN RP (PTHR23155)	antimicrobial response protein	Molecular Function	GO:0043531
	Glyma.13G192300		LEGUMINOSIN GROUP486 SECRETED PEPTIDE (PTHR35630)
	Glyma.13G191700	copper ion binding, methyltransferase activity, translation	CYTOCHROME C OXIDASE ASSEMBLY PROTEIN COX11-RELATED (PTHR21320)	chaperones	Biological Process	GO:0006412
	Glyma.13G192700	DNA binding, protein dimerization activity, nucleic acid binding	OSJNBA0013A04.12 PROTEIN (PTHR32166)		Molecular Function	GO:0046983
	Glyma.13G194300	nutrient reservoir activity, pathogenesis		storage protein	Molecular Function	GO:0045735
	Glyma.13G193300	ADP binding, defense response	DISEASE RESISTANCE PROTEIN RP (PTHR23155)	antimicrobial response protein	Molecular Function	GO:0043531
	Glyma.13G190900	membrane, proteolysis, serine-type peptidase activity	PROTEASE FAMILY S26 MITOCHONDRIAL INNER MEMBRANE PROTEASE-RELATED (PTHR12383)	proteases	Molecular Function	GO:0008236
	Glyma.13G193400	expression protein
	Glyma.13G194400	nutrient reservoir activity, pathogenesis			Biological Process	GO:0009405
	Glyma.13G191900	Coexpressed with genes in leaf specific coexpression subnetwork	PROTEIN LNK1 (PTHR33334)
	Glyma.13G191200	calcium-dependent phospholipid binding, calcium ion binding	ANNEXIN (PTHR10502)	calcium binding protein	Molecular Function	GO:0005544
	Glyma.13G193700	regulation of transcription, DNA-templated, cellular aromatic compound metabolic process, transcription factor activity, sequence-specific DNA binding, oxidoreductase activity,ferrous iron binding	CAMP-RESPONSE ELEMENT BINDING PROTEIN-RELATED (PTHR22952)	basic leucine zipper transcription factor	Biological Process	GO:0006355
	Glyma.13G194500	Apoptotic ATPase, ADP binding, protein binding, defense response	DISEASE RESISTANCE PROTEIN RP (PTHR23155)	antimicrobial response protein	Molecular Function	GO:0043531
	Glyma.13G191300	No associated InterPro accession
qSv-17.1	Glyma.17G216400	DNA repair, DNA helicase activity, telomere maintenance	UNCHARACTERIZED (PTHR10492)		Molecular Function	GO:0003678
	Glyma.17G217100	DNA binding, phosphorelay signal transduction system, regulation of transcription, DNA-templated	PTHR26402:SF558 - TWO-COMPONENT RESPONSE REGULATOR ARR18		Molecular Function	GO:0003677
	Glyma.17G217400	DNA binding, DNA-directed DNA polymerase activity, DNA replication,catalytic activity	PHP DOMAIN PROTEIN (PTHR30007)		Molecular Function	GO:0003887
	Glyma.17G217700	calmodulin binding	CATION TRANSPORTING ATPASE (PTHR24093)	primary active transporter	Molecular Function	GO:0005516
	Glyma.17G218400	transmembrane transport, integral component of membrane	FOLATE-BIOPTERIN TRANSPORTER 2-RELATED (PTHR31585:SF6)	transporter	Biological Process	GO:0055085
	Glyma.17G216500	Protein of unknown function DUF868,	OS09G0416600 PROTEIN (PTHR31972:SF3)
	Glyma.17G217000	cation binding, hydrolase activity, hydrolyzing O-glycosyl compounds,chitin catabolic process	CHITINASE (PTHR11177)	glycosidases	Biological Process	GO:0006032
	Glyma.17G216800	metal ion binding, intracellular, zinc ion binding, nucleic acid binding	PTHR10042 - EARLY GROWTH RESPONSE PROTEIN-RELATED	metal ion binding	Molecular Function	GO:0046872
	Glyma.17G217900	No associated InterPro accession
	Glyma.17G218100	BETA-1,3-N-ACETYLGLUCOSAMINYLTRANSFERASE FAMILY PROTEIN	ETA-1,3-N-ACETYLGLUCOSAMINYLTRANSFERASE FAMILY PROTEIN (PTHR33184:SF11)	cell fate commitement
	Glyma.17G217200	transferase activity, transferring acyl groups other than amino-acyl group	TRICHOTHECENE 3-O-ACETYLTRANSFERASE (PTHR31642)	acetyltransferases	Molecular Function	GO:0016747
	Glyma.17G218000	protein binding	U BOX DOMAIN-CONTAINING (PTHR23315)	ubiquitin protein ligases	Molecular Function	GO:0005515
	Glyma.17G218200	oxidoreductase activity, acting on the aldehyde or oxo group of d, oxidation-reduction process, oxidoreductase activity	ALDEHYDE DEHYDROGENASE-RELATED (PTHR11699)	dehydrogenase	Molecular Function	GO:0016620
	Glyma.17G217600	Ubiquitin-related	OS10G0338966 PROTEIN-RELATED (PTHR33018)	catalytic activity	Molecular Function	GO:0008234
	Glyma.17G218500	carbohydrate binding, protein tyrosine kinase activity, protein phosphorylation	FAMILY NOT NAMED (PTHR27007)		Molecular Function	GO:0004713
	Glyma.17G216600	Uncharacterized conserved protein, expressed protein	DESUMOYLATING ISOPEPTIDASE (PTHR12378)	cystein proteases
	Glyma.17G217300	nucleus, DNA binding, ATP binding, regulation of transcription, DNA-templated, zinc ion binding	SNF2/RAD54 HELICASE FAMILY (PTHR10799)	DNA helicase	Biological Process	GO:0006355
	Glyma.17G218300	ubiquitin-dependent protein catabolic process, zinc ion binding	UBIQUITIN CARBOXYL-TERMINAL HYDROLASE (PTHR24006)	cystein proteases	Biological Process	GO:0006511
	Glyma.17G216700	mitochondrial matrix	COMPLEMENT COMPONENT 1 (PTHR10826)	complement component	Cellular Component	GO:0005759
	Glyma.17G217500	catalytic activity	PHP DOMAIN PROTEIN (PTHR30007)		Molecular Function	GO:0003824
	Glyma.17G217800	No associated InterPro accession
	Glyma.17G216900	SNF7 - RELATED	PTHR22761:SF16 - SNF7 - RELATED
	Glyma.17G236000	Highly expressed in nodules in symbiotic condition
	Glyma.17G237500	Fumarase/aspartase (Central domain)	WPP DOMAIN-CONTAINING PROTEIN 1-RELATED (PTHR34362:SF1)
	Glyma.17G235300	Predicted hydrolase/acyltransferase (alpha/beta hydrolase supe, Soluble epoxide hydrolase	METHYLESTERASE FAMILY MEMBER (PTHR10992)	esterases
	Glyma.17G236500	No associated InterPro accession
	Glyma.17G238000	SGNH hydrolase	ESTERASE, PUTATIVE (DUF303)-RELATED (PTHR31988)	esterases
	Glyma.17G238500	Reverse transcriptase-like (RVT_3)	RNASE H DOMAIN-CONTAINING PROTEIN (PTHR34023)
	Glyma.17G237000	Coexpressed with genes in leaf specific coexpression subnetwork	LIPASE (PTHR31300)	lipases
	Glyma.17G239100	No associated InterPro accession
	Glyma.17G236100	regulation of transcription, DNA-templated,protein dimerization activity	TRANSCRIPTION FACTOR BHLH83-RELATED (PTHR16223)	basic helix-loop-helix transcription factor	Biological Process	GO:0006355
	Glyma.17G236600	transcription factor TFIID complex, DNA-templated transcription, initiation	TRANSCRIPTION INITIATION FACTOR TFIID SUBUNIT 4 (PTHR15138)	general transcription factor	Cellular Component	GO:0005669
	Glyma.17G237100	Gibberellin regulated protein	EXTENSIN, PROLINE-RICH PROTEIN (PTHR23201)
	Glyma.17G237100	Gibberellin regulated protein	EXTENSIN, PROLINE-RICH PROTEIN (PTHR23201)
	Glyma.17G236200	metal ion binding, intracellular, zinc ion binding, nucleic acid binding	ZINC FINGER PROTEIN ZAT5 (PTHR26374)		Molecular Function	GO:0003676
	Glyma.17G235400	No associated InterPro accession	1,3-BETA-GLUCAN SYNTHASE COMPONENT (DUF1218) (PTHR31769:SF16)
	Glyma.17G238300	Farnesyl Diphosphate Synthase	PROTEIN, PUTATIVE (DUF247)-RELATED-RELATED (PTHR31549)
	Glyma.17G238800	Predicted endoplasmic reticulum membrane protein Lec35	MANNOSE-P-DOLICHOL UTILIZATION DEFECT 1 LEC35 -RELATED (PTHR12226)
	Glyma.17G236700	fatty-acyl-CoA binding, binding	ACYL-COA-BINDING PROTEIN, ACBP (PTHR23310)	transferases/carrier protein	Molecular Function	GO:0000062
	Glyma.17G237200	nucleus	CYCLINS (PTHR10177)	kinase activator	Cellular Component	GO:0005634
	Glyma.17G237800	protein binding	F-BOX ONLY PROTEIN 48-RELATED (PTHR12874)		Molecular Function	GO:0005515
	Glyma.17G235500	phospholipid binding	ASSEMBLY PROTEIN, PUTATIVE, EXPRESSED-RELATED (PTHR22951:SF13)	vesicle coat protein	Molecular Function	GO:0005543
	Glyma.17G238400	Cyclin-like	CYCLINS (PTHR10177)	kinase activator	Cellular Component	GO:0005634
	Glyma.17G239000	cysteine-type peptidase activity, proteolysis	CYSTEINE PROTEASE FAMILY C1-RELATED (PTHR12411)	cystein proteases	Molecular Function	GO:0008234
	Glyma.17G236300	Protein of unknown function DUF260 (DUF260)	LOB DOMAIN-CONTAINING PROTEIN 38 (PTHR31304)
	Glyma.17G236800	serine-type endopeptidase activity, proteolysis	PROPROTEIN CONVERTASE SUBTILISIN/KEXIN (PTHR10795)	serine proteases	Molecular Function	GO:0004252
	Glyma.17G237300	Cyclin-like	CYCLINS (PTHR10177)	kinase activator
	Glyma.17G235600	protein binding, binding	U BOX DOMAIN-CONTAINING (PTHR23315)	ubiquitin protein ligases	Molecular Function	GO:0005515
	Glyma.17G237900	DNA binding, regulation of transcription, DNA-templated	MYB FAMILY TRANSCRIPTION FACTOR (PTHR10641	homeodomain transcription factor	Biological Process	GO:0006355
	Glyma.17G239200	regulation of transcription, DNA-templated, sequence-specific DNA binding	WRKY TRANSCRIPTION FACTOR 21-RELATED (PTHR31282)	DNA binding transcription factor	Molecular Function	GO:0003700
	Glyma.17G235700	transmembrane transport, mitochondrial outer membrane	VOLTAGE-DEPENDENT ANION-SELECTIVE CHANNEL (PTHR11743)	voltage gated ion channel	Biological Process	GO:0055085
	Glyma.17G236900	Golgi vesicle transport, vesicle-mediated transport	SYNTAXIN (PTHR19957)	SNARE protein	Biological Process	GO:0048193
	Glyma.17G237400	No associated InterPro accession	CLAVATA3_ESR (CLE) GENE FAMILY MEMBER MTCLE20 (PTHR34277:SF1)
	Glyma.17G238100	host cell surface receptor binding, fusion of virus membrane with host plasma membrane	WD-REPEAT PROTEIN 18 (PTHR18763)	nuclear pro -replicative complex	Molecular Function	GO:0046789
	Glyma.17G238600	primary amine oxidase activity, copper ion binding, quinone binding, oxidation-reduction process, amine metabolic process	PROTEIN EMBRYO DEFECTIVE 514 (PTHR33415)		Molecular Function	GO:0008131
	Glyma.17G238700	protein binding	UBIQUITIN CARBOXYL-TERMINAL HYDROLASE (PTHR24006)	cystein proteases	Molecular Function	GO:0005515
	Glyma.17G239300	protein binding	LEUCINE-RICH REPEAT RECEPTOR-LIKE PROTEIN KINASE FAMILY PROTEIN-RELATED (PTHR27000)	transmembrane signal receptor	Molecular Function	GO:0005515
	Glyma.17G235800	Differentially downregulated in nitrogen leaf vs. roots comparison	TRANSMEMBRANE PROTEIN (PTHR33726)
	Glyma.17G236400	oexpressed with genes in leaf specific coexpression subnetwork	AUGMIN FAMILY MEMBER (PTHR31807)	microtubules binding
	Glyma.17G237600	No associated InterPro accession
	Glyma.17G238900	Transcription factor MYC/MYB N-terminal
	Glyma.17G239400	SERINE/THREONINE-PROTEIN KINASE WNK WITH NO LYSINE -RELATED (PTHR13902)	non receptor serine/threonine protein kinase
	Glyma.17G238200	hydrolase activity	L-ASPARAGINASE (PTHR10188)	proteases	Molecular Function	GO:0016787
	Glyma.17G235900	NUCLEIC ACID BINDING PROTEIN	FORMIN-RELATED (PTHR23213)
	Glyma.17G239500	ATP binding, microtubule motor activity, microtubule binding, kinesin complex	KINESIN-RELATED (PTHR24115)	microtubule binding motor protein	Biological Process	GO:0007018
qSv-6.1	Glyma.06G256300	ADP binding	DISEASE RESISTANCE PROTEIN RP (PTHR23155)	antimicrobial response protein	Molecular Function	GO:0043531
	Glyma.06G256600	protein phosphorylation, protein serine/threonine kinase activity, recognition of pollen	RECEPTOR-LIKE SERINE/THREONINE-PROTEIN KINASE SD1-8 (PTHR27002)	transmembrane signal receptor	Biological Process	GO:0006468
	Glyma.06G256300	ADP binding	DISEASE RESISTANCE PROTEIN RP (PTHR23155)	antimicrobial response protein	Molecular Function	GO:0043531
	Glyma.06G256600	protein phosphorylation, protein serine/threonine kinase activity, recognition of pollen	RECEPTOR-LIKE SERINE/THREONINE-PROTEIN KINASE SD1-8 (PTHR27002)	transmembrane signal receptor	Biological Process	GO:0006468
	Glyma.06G256600	protein phosphorylation, protein serine/threonine kinase activity, recognition of pollen	RECEPTOR-LIKE SERINE/THREONINE-PROTEIN KINASE SD1-8 (PTHR27002)	transmembrane signal receptor	Biological Process	GO:0006468
	Glyma.06G257100	ATP binding, protein binding, protein kinase activity, protein phosphorylation	RECEPTOR-LIKE SERINE/THREONINE-PROTEIN KINASE SD1-8 (PTHR27002)	transmembrane signal receptor	Molecular Function	GO:0005524
	Glyma.06G257700
	Glyma.06G256300	ADP binding	DISEASE RESISTANCE PROTEIN RP (PTHR23155)	antimicrobial response protein	Molecular Function	GO:0043531
	Glyma.06G256900	Differentially upregulated in standard shoot tip vs. stem comparison
	Glyma.06G257600	protein binding, zinc ion binding	RING ZINC FINGER PROTEIN (PTHR22763)	ubiquitin protein ligases	Molecular Function	GO:0008270
	Glyma.06G257800	ARABINOGALACTAN PEPTIDE 23-RELATED	ARABINOGALACTAN PROTEIN 23 (PTHR34672:SF2)
	Glyma.06G256500	ATP binding, protein kinase activity, protein phosphorylation	RECEPTOR-LIKE SERINE/THREONINE-PROTEIN KINASE SD1-8 (PTHR27002)	transmembrane signal receptor	Molecular Function	GO:0048544
	Glyma.06G258100	ATP binding, protein binding, protein kinase activity, protein phosphorylation	RECEPTOR-LIKE SERINE/THREONINE-PROTEIN KINASE SD1-8 (PTHR27002)	transmembrane signal receptor	Molecular Function	GO:0005515
	Glyma.06G257500	ATP binding, protein kinase activity, protein phosphorylation	RECEPTOR-LIKE SERINE/THREONINE-PROTEIN KINASE SD1-8 (PTHR27002)	transmembrane signal receptor	Molecular Function	GO:0006468
	Glyma.06G258000	calcium ion binding	CALCIUM BINDING PROTEIN (PTHR23050)	calmodulin-related	Molecular Function	GO:0005509
	Glyma.06G256400	ATP binding, protein kinase activity, protein phosphorylation, recognition of pollen	RECEPTOR-LIKE SERINE/THREONINE-PROTEIN KINASE SD1-8 (PTHR27002)	transmembrane signal receptor	Molecular Function	GO:0004674
	Glyma.06G256700	Serine/threonine protein kinase, protein phosphorylation	RECEPTOR-LIKE SERINE/THREONINE-PROTEIN KINASE SD1-8 (PTHR27002)	transmembrane signal receptor	Biological Process	GO:0006468
	Glyma.06G257200	ATP binding, protein kinase activity, protein phosphorylation	RECEPTOR-LIKE SERINE/THREONINE-PROTEIN KINASE SD1-8 (PTHR27002)	transmembrane signal receptor	Molecular Function	GO:0004672
	Glyma.06G256800	hydrolase activity, acting on glycosyl bonds	HEPARANASE-RELATED (PTHR14363)	hydrolase activity, hydrolyzing O-glycosyl compounds	Molecular Function	GO:0016798
	Glyma.06G257300	protein binding, recognition of pollen	RECEPTOR-LIKE SERINE/THREONINE-PROTEIN KINASE SD1-8 (PTHR27002)	transmembrane signal receptor	Biological Process	GO:0048544
	Glyma.06G257900	BULB-TYPE LECTIN DOMAIN-CONTAINING PROTEIN (PTHR32444)			Biological Process	GO:0048544
	Glyma.06G257000	ATP binding, protein kinase activity, protein phosphorylation, recognition of pollen	RECEPTOR-LIKE SERINE/THREONINE-PROTEIN KINASE SD1-8 (PTHR27002)	transmembrane signal receptor	Molecular Function	GO:0004672
	Glyma.06G257400	ATP binding, protein kinase activity, protein phosphorylation, recognition of pollen	RECEPTOR-LIKE SERINE/THREONINE-PROTEIN KINASE SD1-8 (PTHR27002)	transmembrane signal receptor	Molecular Function	GO:0004672
	Glyma.06G058600	No associated InterPro accession	E1A-BINDING PROTEIN P400-LIKE (PTHR37256:SF1)
	Glyma.06G061000	protein binding	OS07G0578800 PROTEIN-RELATED (PTHR24015)		Molecular Function	GO:0005515
	Glyma.06G059300	protein binding	PGG DOMAIN-CONTAINING PROTEIN (PTHR24128:SF24)	homeodomain transcription factor	Molecular Function	GO:0005515
	Glyma.06G059900	Coexpressed with genes in roots specific coexpression subnetwork	PROTEIN, PUTATIVE-RELATED (PTHR35755:SF1)
	Glyma.06G062000	signal transduction, regulation of transcription, DNA-templated,	WRKY TRANSCRIPTION FACTOR 36-RELATED (PTHR31429)	DNA-binding transcription factor	Biological Process	GO:0006355
	Glyma.06G063000	protein binding, binding	U BOX DOMAIN-CONTAINING (PTHR23315)	ubiquitin protein ligases	Molecular Function	GO:0005488
	Glyma.06G063700	nucleic acid binding, metal ion binding	PTHR10032:SF119 - ZFP1 (ARABIDOPSIS THALIANA ZINC-FINGER PROTEIN 1), NUCLEIC ACID BINDING / TRANS		Molecular Function	GO:0003676
	Glyma.06G062400	"Winged helix" DNA-binding domain	DNA REPLICATION FACTOR CDT1 (PTHR28637)	DNA metabolism protein
	Glyma.06G061300	integral component of membrane	TRANSMEMBRANE 9 SUPERFAMILY PROTEIN (PTHR10766)	transporter	Cellular Component	GO:0016020
	Glyma.06G058700	No associated InterPro accession
	Glyma.06G059500	No associated InterPro accession	PROTEIN GLUTAMINE DUMPER 4-RELATED (PTHR33228)
	Glyma.06G060200	2 iron, 2 sulfur cluster binding, chlorophyllide a oxygenase [overall] activity, oxidation-reduction process	PROTEIN TIC 55, CHLOROPLASTIC (PTHR21266:SF29)	oxygenase	Molecular Function	GO:0051537
	Glyma.06G061400	organ development, auxin transport, signal transducer activity	BTB_POZ DOMAIN-CONTAINING PROTEIN NPY1 (PTHR32370:SF7)		Biological Process	GO:0048513
	Glyma.06G062300	nucleus, protein binding, regulation of transcription, DNA-templated	TRANSCRIPTION INITIATION FACTOR TFIID (PTHR19879)		Cellular Component	GO:0005634
	Glyma.06G062800	binding	ANDROGEN INDUCED INHIBITOR OF PROLIFERATION AS3 / PDS5-RELATED (PTHR12663)	chromatin/chromatin-binding, or -regulatory protein	Molecular Function	GO:0005488
	Glyma.06G064000	transcription factor activity, sequence-specific DNA binding	SHN SHINE , DNA BINDING / TRANSCRIPTION FACTOR (PTHR31194)	DNA binding transcription factor	Molecular Function	GO:0003700
	Glyma.06G058800	No associated InterPro accession:
	Glyma.06G063500	DNA binding, phosphorelay signal transduction system	PTHR26402:SF558 - TWO-COMPONENT RESPONSE REGULATOR ARR18		Biological Process	GO:0000160
	Glyma.06G059600	protein binding, zinc ion binding	ZINC FINGER PROTEIN CONSTANS-LIKE 4 (PTHR31319)		Molecular Function	GO:0008270
	Glyma.06G060400	Cytochrome b5-like heme/steroid binding domain	MEMBRANE-ASSOCIATED PROGESTERONE RECEPTOR COMPONENT-RELATED (PTHR10281)	transmembrane signal receptor
	Glyma.06G061500	catalytic activity	GM01519P-RELATED (PTHR10185:SF17)	phospholipases	Molecular Function	GO:0003824
	Glyma.06G062500	Coexpressed with genes in flower specific coexpression subnetwork	TRANSDUCIN_WD40 REPEAT-LIKE SUPERFAMILY PROTEIN (PTHR35492:SF1)
	Glyma.06G063100	protein binding	OS07G0578800 PROTEIN-RELATED (PTHR24015)		Molecular Function	GO:0005515
	Glyma.06G063800	Coexpressed with genes in leaf specific coexpression subnetwork	DESUMOYLATING ISOPEPTIDASE (PTHR12378)	cystein proteases
	Glyma.06G058900	protein binding	OS07G0120400 PROTEIN (PTHR32133)		Molecular Function	GO:0005515
	Glyma.06G059700	protein dephosphorylation, catalytic activity, protein serine/threonine phosphatase activity	PROTEIN PHOSPHATASE 2C (PTHR13832)	protein proteases	Biological Process	GO:0006470
	Glyma.06G060500	Peptidase M1, alanyl aminopeptidase, C-terminal
	Glyma.06G061600	DNA-directed RNA polymerase activity, ribonucleoside binding	DNA-DIRECTED RNA POLYMERASE I SUBUNIT 2 (PTHR20856)	DNA directed RNA polymerases	Molecular Function	GO:0003899
	Glyma.06G062600	binding	ANDROGEN INDUCED INHIBITOR OF PROLIFERATION AS3 / PDS5-RELATED (PTHR12663)	chromatin/chromatin-binding, or -regulatory protein	Molecular Function	GO:0005488
	Glyma.06G063300	nucleus, nucleic acid binding	CCR4-NOT TRANSCRIPTION COMPLEX SUBUNIT (PTHR10797)	mRNA polyadenylation factor	Molecular Function	GO:0003676
	Glyma.06G063900	Protein of unknown function DUF868	OS09G0416600 PROTEIN (PTHR31972:SF3)
	Glyma.06G059000	Ubiquitin carboxyl-terminal hydrolase	UBIQUITIN CARBOXYL-TERMINAL HYDROLASE (PTHR24006)	cystein proteases
	Glyma.06G059800	Protein kinase-like domain	CHAPERONE-ACTIVITY OF BC1 COMPLEX CABC1 -RELATED (PTHR10566)	Protein kinase
	Glyma.06G060700	positive regulation of Notch signaling pathway, pyrimidine nucleotide biosynthetic process	ENHANCER OF RUDIMENTARY ERH (PTHR12373)	DNA binding transcription factor	Biological Process	GO:0045747
	Glyma.06G061700	chorismate metabolic process, aromatic amino acid family biosynthetic process	CHORISMATE MUTASE (PTHR21145)	mutases	Biological Process	GO:0046417
	Glyma.06G062700	binding	ANDROGEN INDUCED INHIBITOR OF PROLIFERATION AS3 / PDS5-RELATED (PTHR12663)	chromatin/chromatin-binding, or -regulatory protein	Molecular Function	GO:0005488
	Glyma.06G063600	No associated InterPro accession
	Glyma.06G059100	phosphorelay sensor kinase activity	TWO-COMPONENT SENSOR HISTIDINE KINASE (PTHR24423)	histidine kinase receptor of two-component system	Molecular Function	GO:0000155
	Glyma.06G060000	STEROIDOGENIC ACUTE REGULATORY PROTEIN STAR	ENHANCED DISEASE RESISTANCE-RELATED (PTHR12136)	defence/immunity protein
	Glyma.06G061100	DNA-binding protein C1D involved in regulation of double-strand	SUN-COR STEROID HORMONE RECEPTOR CO-REPRESSOR (PTHR15341)	transcription cofactor
	Glyma.06G062100	protein tyrosine kinase activity, signal transduction	SERINE/THREONINE-PROTEIN KINASE (PTHR24347)	non-receptor serine/threonine protein kinase	Molecular Function	GO:0004713
	Glyma.06G062900	membrane	DOLICHYL-PHOSPHATE-MANNOSE--PROTEIN MANNOSYLTRANSFERASE (PTHR10050)	transferases	Cellular Component	GO:0016020
	Glyma.06G06440	protein tyrosine kinase activity, protein phosphorylation	PROTEIN KINASE SUPERFAMILY PROTEIN (PTHR27001:SF62)	protein phosphorylation	Molecular Function	GO:0004713
	Glyma.06G059200	Predicted oxidoreductase	NAD(P)-BINDING ROSSMANN-FOLD SUPERFAMILY PROTEIN (PTHR12126:SF8)	oxireductases
	Glyma.06G060100	response to oxidative stress, heme binding, peroxidase activity	PEROXIDASE 25-RELATED (PTHR31235)	peroxidases	Biological Process	GO:0006979
	Glyma.06G061200	electron carrier activity	BLUE COPPER PROTEIN (PTHR33021)		Molecular Function	GO:0009055
	Glyma.06G062200	No associated InterPro accession
	Glyma.06G063200	ATP binding, ATPase activity	ATP-DEPENDENT CLP PROTEASE (PTHR11638)	proteases	Molecular Function	GO:0005524
	Glyma.06G059400	NAD(P)-binding Rossmann-fold domains	NAD(P)-BINDING ROSSMANN-FOLD SUPERFAMILY PROTEIN (PTHR12126:SF8)	oxireductases
	Glyma.06G060300	unfolded protein binding, heat shock protein binding	DNAJ_HSP40 CYSTEINE-RICH DOMAIN SUPERFAMILY PROTEIN (PTHR15852:SF13)		Molecular Function	GO:0031072
	Glyma.06G061800	immunoglobulins like fold	EMB|CAB62613.1 (PTHR33476)
	Glyma.06G063400	hydrolase activity, acting on acid anhydrides,egulation of transcription, DNA-templated	SNF2/RAD54 HELICASE FAMILY (PTHR10799	DNA helicase	Molecular Function	GO:0016818
	Glyma.06G060600	Dihydrodipicolinate Reductase	MYB/SANT-LIKE DNA-BINDING DOMAIN PROTEIN-RELATED (PTHR31704)
	Glyma.06G061900	regulation of transcription, DNA-templated, sequence-specific DNA binding	RKY TRANSCRIPTION FACTOR 40-RELATED (PTHR31429:SF3)	DNA binding transcription factor	Biological Process	GO:0006355
	Glyma.06G064100	ribosome, translation, intracellular, structural constituent of ribosome	RIBOSOMAL PROTEIN L39E (PTHR19970)	ribosomal protein	Cellular Component	GO:0005840
	Glyma.06G060800	protein dephosphorylation, catalytic activity, protein serine/threonine phosphatase activity	PROTEIN PHOSPHATASE 2C (PTHR13832)	protein phosphatases	Molecular Function	GO:0004722
	Glyma.06G064300	No associated InterPro accession	OS07G0274300 PROTEIN (PTHR33527)
	Glyma.06G060900	No associated InterPro accession
	Glyma.06G064200	structural constituent of ribosome, intracellular, translation, ribosome	RIBOSOMAL PROTEIN L39E (PTHR19970)	ribosomal protein	Molecular Function	GO:0003735
qSv-6.2	Glyma.06G058600	No associated InterPro accession	E1A-BINDING PROTEIN P400-LIKE (PTHR37256:SF1)
	Glyma.06G061000	protein binding	OS07G0578800 PROTEIN-RELATED (PTHR24015)		Molecular Function	GO:0005515
	Glyma.06G059300	Myotrophin and similar proteins, protein binding	PGG DOMAIN-CONTAINING PROTEIN (PTHR24128:SF24)	homeodomain transcription factor	Molecular Function	GO:0005515
	Glyma.06G059900	priotein, putative related	PROTEIN, PUTATIVE-RELATED (PTHR35755:SF1)
	Glyma.06G062000	signal transduction, regulation of transcription, DNA-templated,	WRKY TRANSCRIPTION FACTOR 36-RELATED (PTHR31429	DNA binding transcription factor	Molecular Function	GO:0003700
	Glyma.06G063000	protein binding, binding	U BOX DOMAIN-CONTAINING (PTHR23315)	ubiquitin protein ligases	Molecular Function	GO:0005488
	Glyma.06G063700	nucleic acid binding, metal ion binding	PTHR10032:SF119 - ZFP1 (ARABIDOPSIS THALIANA ZINC-FINGER PROTEIN 1), NUCLEIC ACID BINDING		Molecular Function	GO:0003676
	Glyma.06G062400	"Winged helix" DNA-binding domain	DNA REPLICATION FACTOR CDT1 (PTHR28637)	DNA metabolism protein
	Glyma.06G061300	integral component of membrane	TRANSMEMBRANE 9 SUPERFAMILY PROTEIN (PTHR10766)	transporter	Cellular Component	GO:0016020
	Glyma.06G058700	No associated InterPro accession
	Glyma.06G059500	No associated InterPro accession	PROTEIN GLUTAMINE DUMPER 4-RELATED (PTHR33228)
	Glyma.06G060200	2 iron, 2 sulfur cluster binding, chlorophyllide a oxygenase [overall] activity, oxidation-reduction process	PROTEIN TIC 55, CHLOROPLASTIC (PTHR21266:SF29)	oxygenase	Molecular Function	GO:0051537
	Glyma.06G061400	organ development, auxin transport, signal transducer activity	BTB_POZ DOMAIN-CONTAINING PROTEIN NPY1 (PTHR32370:SF7)		Molecular Function	GO:0004871
	Glyma.06G062300	nucleus, regulation of transcription, DNA-templated, protein binding	TRANSCRIPTION INITIATION FACTOR TFIID (PTHR19879), CANNONBALL-RELATED (PTHR19879:SF1)		Biological Process	GO:0006355
	Glyma.06G062800	binding	ANDROGEN INDUCED INHIBITOR OF PROLIFERATION AS3 / PDS5-RELATED (PTHR12663)	chromatin/chromatin-binding, or -regulatory protein	Molecular Function	GO:0005488
	Glyma.06G064000	transcription factor activity, sequence-specific DNA binding, regulation of transcription, DNA-templated	SHN SHINE , DNA BINDING / TRANSCRIPTION FACTOR (PTHR31194)	DNA binding transcription factor	Molecular Function	GO:0003700
	Glyma.06G058800	No associated InterPro accession
	Glyma.06G063500	DNA binding, phosphorelay signal transduction system	PTHR26402:SF558 - TWO-COMPONENT RESPONSE REGULATOR ARR18		Biological Process	GO:0000160
	Glyma.06G059600	zinc ion binding, protein binding, intracellular	ZINC FINGER PROTEIN CONSTANS-LIKE 4 (PTHR31319)		Molecular Function	GO:0008270
	Glyma.06G060400	Cytochrome b5-like heme/steroid binding domain	MEMBRANE-ASSOCIATED PROGESTERONE RECEPTOR COMPONENT-RELATED (PTHR10281)	transmembrane signal receptor
	Glyma.06G061500	catalytic activity	GM01519P-RELATED (PTHR10185:SF17)	phospholipases	Molecular Function	GO:0003824
	Glyma.06G062500	No associated InterPro accession	TRANSDUCIN_WD40 REPEAT-LIKE SUPERFAMILY PROTEIN (PTHR35492:SF1)
	Glyma.06G063100	protein binding	OS07G0578800 PROTEIN-RELATED (PTHR24015)		Molecular Function	GO:0005515
	Glyma.06G063800	protein modification by small protein removal	DESUMOYLATING ISOPEPTIDASE (PTHR12378)	cystein proteases
	Glyma.06G058900	protein binding	OS07G0578800 PROTEIN-RELATED (PTHR24015)		Molecular Function	GO:0005515
	Glyma.06G059700	protein serine/threonine phosphatase activity, catalytic activity, protein dephosphorylation	PROTEIN PHOSPHATASE 2C (PTHR13832)	protein phosphatases	Molecular Function	GO:0004722
	Glyma.06G060500	Soluble alanyl aminopeptidase
	Glyma.06G061600	transcription, DNA-templated, DNA-directed RNA polymerase activity, ribonucleoside binding, DNA binding	DNA-DIRECTED RNA POLYMERASE I SUBUNIT 2 (PTHR20856)	DNA directed RNA polymerases	Molecular Function	GO:0003899
	Glyma.06G062600	binding	ANDROGEN INDUCED INHIBITOR OF PROLIFERATION AS3 / PDS5-RELATED (PTHR12663)	chromatin/chromatin-binding, or -regulatory protein	Molecular Function	GO:0005488
	Glyma.06G063300	nucleic acid binding, nucleus	CCR4-NOT TRANSCRIPTION COMPLEX SUBUNIT (PTHR10797)	mRNA polyadenylation factor	Molecular Function	GO:0003676
	Glyma.06G063900	Plant protein of unknown function (DUF868)	OS09G0416600 PROTEIN (PTHR31972:SF3)
	Glyma.06G059000	Ubiquitin carboxyl-terminal hydrolase	UBIQUITIN CARBOXYL-TERMINAL HYDROLASE (PTHR24006)	cystein proteases
	Glyma.06G059800	Predicted unusual protein kinase	CHAPERONE-ACTIVITY OF BC1 COMPLEX CABC1 -RELATED (PTHR10566)
	Glyma.06G060700	positive regulation of Notch signaling pathway, pyrimidine nucleotide biosynthetic process	ENHANCER OF RUDIMENTARY ERH (PTHR12373)	DNA binding transcription factor	Biological Process	GO:0006221
	Glyma.06G061700	chorismate metabolic process, aromatic amino acid family biosynthetic process	CHORISMATE MUTASE (PTHR21145)	mutases	Biological Process	GO:0009073
	Glyma.06G062700	binding	ANDROGEN INDUCED INHIBITOR OF PROLIFERATION AS3 / PDS5-RELATED (PTHR12663)	chromatin/chromatin-binding, or -regulatory protein	Molecular Function	GO:0005488
	Glyma.06G063600	No associated InterPro accession
	Glyma.06G059100	HISTIDINE KINASE 5	TWO-COMPONENT SENSOR HISTIDINE KINASE (PTHR24423)	histidine kinase receptor of two-component system	Molecular Function	GO:0000155
	Glyma.06G060000	STEROIDOGENIC ACUTE REGULATORY PROTEIN STAR	ENHANCED DISEASE RESISTANCE-RELATED (PTHR12136)	defense/immunity protein
	Glyma.06G061100	DNA-binding protein C1D involved in regulation of double-strand break repair	SUN-COR STEROID HORMONE RECEPTOR CO-REPRESSOR (PTHR15341)	transcription cofactor
	Glyma.06G062100	CBL-INTERACTING SERINE/THREONINE-PROTEIN KINASE 25-RELATED	SERINE/THREONINE-PROTEIN KINASE (PTHR24347)	non-receptor serine/threonine proyein kinase	Molecular Function	GO:0004713
	Glyma.06G062900	Uncharacterized secreted protein SDF2 (Stromal cell-derived factor 2), contains MIR doma	DOLICHYL-PHOSPHATE-MANNOSE--PROTEIN MANNOSYLTRANSFERASE (PTHR10050)	transferase	membrane	GO:0016020
	Glyma.06G06440	PROTEIN KINASE FAMILY PROTEIN-RELATED	PROTEIN KINASE SUPERFAMILY PROTEIN (PTHR27001:SF62)		Molecular Function	GO:0004713
	Glyma.06G059200	Predicted oxidoreductase	NADH-UBIQUINONE OXIDOREDUCTASE 39 KDA SUBUNIT-RELATED (PTHR12126)	oxidoreductase
	Glyma.06G060100	PEROXIDASE 18-RELATED	PEROXIDASE 25-RELATED (PTHR31235)	peroxidase	Biological Process	GO:0006979
	Glyma.06G061200	EARLY NODULIN-LIKE PROTEIN 1-RELATED	BLUE COPPER PROTEIN (PTHR33021)		Molecular Function	GO:0009055
	Glyma.06G062200	FAMILY NOT NAMED // EARLY NODULIN-LIKE PROTEIN 1-RELATED	BLUE COPPER PROTEIN (PTHR33021)		Molecular Function	GO:0009055
	Glyma.06G063200	CHAPERONE PROTEIN CLPB4, MITOCHONDRIAL	ATP-DEPENDENT CLP PROTEASE (PTHR11638)	protease	Molecular Function	GO:0005524
	Glyma.06G059400	NAD(P)-BINDING ROSSMANN-FOLD SUPERFAMILY PROTEIN	NADH-UBIQUINONE OXIDOREDUCTASE 39 KDA SUBUNIT-RELATED (PTHR12126)	oxidoreductase
	Glyma.06G060300	Protein disulfide-isomerase / S-S rearrangase	PLASTID TRANSCRIPTIONALLY ACTIVE PROTEIN (PTHR15852)		Molecular Function	GO:0051082
	Glyma.06G061800	MYOSIN HEAVY CHAIN-LIKE PROTEIN	EMB|CAB62613.1 (PTHR33476)
	Glyma.06G063400	HELICASE PROTEIN MOM1-RELATED	SNF2/RAD54 HELICASE FAMILY (PTHR10799)	DNA helicase	Molecular Function	GO:0003677
	Glyma.06G060600	Myb/SANT-like DNA-binding domain (Myb_DNA-bind_3)	MYB/SANT-LIKE DNA-BINDING DOMAIN PROTEIN-RELATED (PTHR31704)
	Glyma.06G061900	WRKY TRANSCRIPTION FACTOR 40-RELATED	WRKY TRANSCRIPTION FACTOR 36-RELATED (PTHR31429)	DNA-binding transcription factor	Biological Process	GO:0006355
	Glyma.06G064100	RIBOSOMAL PROTEIN L39E	RIBOSOMAL PROTEIN L39E (PTHR19970)	Ribosomal protein	Cellular Component	GO:0005840
	Glyma.06G060800	Protein phosphatase 2C (PP2C) // Stage II sporulation protein E (SpoIIE) (SpoIIE)	PROTEIN PHOSPHATASE 2C (PTHR13832)	proteinphosphatase	Biological Process	GO:0006470
	Glyma.06G064300	F13O11.17 PROTEIN	OS07G0274300 PROTEIN (PTHR33527)
	Glyma.06G060900	No associated InterPro accession
	Glyma.06G064200	RIBOSOMAL PROTEIN L39E	RIBOSOMAL PROTEIN L39E (PTHR19970)	Ribosomal protein	Cellular Component	GO:0005840
qSv-8.1	Glyma.08G135600	BTB/POZ DOMAIN-CONTAINING PROTEIN DOT3-RELATED	OS12G0117600 PROTEIN (PTHR32370)		Molecular Function	GO:0005515
	Glyma.08G137400	No associated InterPro accession
	Glyma.08G136500	RING ZINC FINGER-CONTAINING PROTEIN	TPR REPEAT CONTAINING PROTEIN (PTHR22904)		Molecular Function	GO:0005515
	Glyma.08G138700	DNA POLYMERASE III SUBUNIT EPSILON	DNA POLYMERASE III SUBUNIT EPSILON (PTHR30231)	DNA metabolism protein	Molecular Function	GO:0003676
	Glyma.08G139600	ENTH/VHS FAMILY PROTEIN	CYCLIN-DEPENDENT KINASE INHIBITOR-RELATED PROTEIN (PTHR12460)	kinase inhibitor	Biological Process	GO:0005975
	Glyma.08G137900	Protein of unknown function (DUF630) (DUF630	UNCHARACTERIZED (PTHR21450)
	Glyma.08G140400	Cytochrome P450 (p450)	FLAVONOID 3'-MONOOXYGENASE-RELATED (PTHR24298)	oxygenase	Molecular Function	GO:0016705
	Glyma.08G141300	No associated InterPro accession	STRESS ENHANCED PROTEIN 2, CHLOROPLASTIC (PTHR36490)
	Glyma.08G136600	No associated InterPro accession	CELL WALL INTEGRITY/STRESS RESPONSE COMPONENT-LIKE PROTEIN (PTHR35310
	Glyma.08G137500	TREHALOSE-PHOSPHATE PHOSPHATASE E-RELATED	TREHALOSE-6-PHOSPHATE SYNTHASE (PTHR10788)		Biological Process	GO:0005992
	Glyma.08G138000	INOSITOL 5-PHOSPHATASE	INOSITOL 5-PHOSPHATASE (PTHR11200)	phosphatase	Biological Process	GO:0046856
	Glyma.08G138900	Laccase / Urishiol oxidase // L-ascorbate oxidase / Ascorbase	MULTI-COPPER OXIDASE (PTHR11709)	oxidase	Molecular Function	GO:0005507
	Glyma.08G135700	RIBOSOMAL PROTEIN L23-RELATED	RIBOSOMAL PROTEIN L23-RELATED (PTHR12059)	ribosomal protein	Cellular Component	GO:0005840
	Glyma.08G139700	E3 UBIQUITIN-PROTEIN LIGASE RHA2B-RELATED	RING FINGER DOMAIN-CONTAINING (PTHR14155)	ubiquitin-protein ligase	Molecular Function	GO:0005515
	Glyma.08G140600	Abieta-7,13-dien-18-ol hydroxylase / CYP720B1	FLAVONOID 3'-MONOOXYGENASE-RELATED (PTHR24298)	oxygenase	Molecular Function	GO:0016705
	Glyma.08G135800	CMP-SIALIC ACID TRANSPORTER 5	NUCLEOTIDE-SUGAR TRANSMEMBRANE TRANSPORTER (PTHR10231)	transporter	Biological Process	GO:0008643
	Glyma.08G136700	Organic Anion Transporter Polypeptide (OATP) family (OATP)	SPINSTER (PTHR23505)	transporter	Cellular Component	GO:0016020
	Glyma.08G137600	ETHYLENE-RESPONSIVE TRANSCRIPTION FACTOR CRF5-RELATED	ETHYLENE-RESPONSIVE TRANSCRIPTION FACTOR ERF061 (PTHR31657)	DNA-binding transcription factor	Molecular Function	GO:0003677
	Glyma.08G139400	MITOFILIN	MITOFILIN (PTHR15415)
	Glyma.08G140200	ALANINE--GLYOXYLATE AMINOTRANSFERASE 2, MITOCHONDRIAL	AMINOTRANSFERASE CLASS III (PTHR11986)	transaminase	Molecular Function	GO:0008483
	Glyma.08G141200	No associated InterPro accession	TRANSMEMBRANE PROTEIN-RELATED (PTHR35771)
	Glyma.08G135900	NUCLEOLAR PROTEIN 7/ESTROGEN RECEPTOR COACTIVATOR-RELATED	NUCLEOLAR PROTEIN 7/ESTROGEN RECEPTOR COACTIVATOR-RELATED (PTHR23354)
	Glyma.08G136800	Sugar transporter/spinster transmembrane protein	SPINSTER (PTHR23505)	transporter	Biological Process	GO:0055085
	Glyma.08G137700	Sugar transporter/spinster transmembrane protein	SPINSTER (PTHR23505)	transporter	Molecular Function	GO:0050662
	Glyma.08G138600	SULFATE TRANSPORTER	SULFATE TRANSPORTER (PTHR11814)	transporter	Cellular Component	GO:0016020
	Glyma.08G138400	No associated InterPro accession
	Glyma.08G141500	SHIKIMATE KINASE 1, CHLOROPLASTIC-RELATED	SHIKIMATE KINASE (PTHR21087)	kinase
	Glyma.08G139500	RIBOSOME BIOGENESIS PROTEIN TSR3 HOMOLOG	RIBOSOME BIOGENESIS PROTEIN TSR3 HOMOLOG (PTHR20426)
	Glyma.08G141400	EXPRESSED PROTEIN	ATP-DEPENDENT ZINC METALLOPROTEASE-RELATED (PTHR33471)
	Glyma.08G136000	No associated InterPro accession
	Glyma.08G140300	PPR repeat (PPR) // PPR repeat family (PPR_2) // Pentatricopeptide repeat domain (PPR_3)	OS07G0578800 PROTEIN-RELATED (PTHR24015)		Biological Process	GO:0055114
	Glyma.08G137800	ETHYLENE INSENSITIVE 3-LIKE 4 PROTEIN-RELATED	ETHYLENE INSENSITIVE 3-LIKE 2 PROTEIN (PTHR33305)		Cellular Component	GO:0005634
	Glyma.08G139800	No associated InterPro accession	EXPRESSED PROTEIN (PTHR36067)		Molecular Function	GO:0005515
	Glyma.08G140700	PPR repeat (PPR) // PPR repeat family (PPR_2) // Pentatricopeptide repeat domain (PPR_3)	OS07G0578800 PROTEIN-RELATED (PTHR24015)		Molecular Function	GO:0005515
	Glyma.08G141600	PPR repeat (PPR) // PPR repeat family (PPR_2)	OS07G0578800 PROTEIN-RELATED (PTHR24015)		Molecular Function	GO:0005515
	Glyma.08G136900	HYDROXYPROLINE-RICH GLYCOPROTEIN FAMILY PROTEIN	LATE EMBRYOGENESIS ABUNDANT (LEA) HYDROXYPROLINE-RICH GLYCOPROTEIN FAMILY (PTHR31852
	Glyma.08G138800	Aspartate--prephenate aminotransferase / Prephenate transaminase	ALANINE AMINOTRANSFERASE (PTHR11751)	transaminase	Biological Process	GO:0009058
	Glyma.08G136100	Domain of unknown function (DUF4602) (DUF4602)	PROTEIN FAF1 (PTHR28096)
	Glyma.08G139000	Fasciclin domain (Fasciclin)	OS02G0491300 PROTEIN-RELATED (PTHR33985)
	Glyma.08G137000	PTHR31718:SF0 - EXPRESSED PROTEIN-RELATED	PLAT DOMAIN-CONTAINING PROTEIN (PTHR31718)		Molecular Function	GO:0005515
	Glyma.08G139900	PTHR31718:SF0 - FAMILY NOT NAMED // EXPRESSED PROTEIN-RELATED	PLAT DOMAIN-CONTAINING PROTEIN (PTHR31718)		Molecular Function	GO:0005515
	Glyma.08G140900	ABC TRANSPORTER-LIKE	CHAPERONE-ACTIVITY OF BC1 COMPLEX CABC1 -RELATED (PTHR10566)
	Glyma.08G141700	large subunit ribosomal protein L6e (RP-L6e, RPL6)	60S RIBOSOMAL PROTEIN L6 (PTHR10715)	ribosomal protein	Cellular Component	GO:0005840
	Glyma.08G138100	PHOSPHOGLYCERATE MUTASE	PHOSPHOGLYCERATE MUTASE (PTHR11931)	mutase	Molecular Function	GO:0004619
	Glyma.08G136200	ANNEXIN D1-RELATED	ANNEXIN (PTHR10502)	calcium-binding protein	Molecular Function	GO:0005544
	Glyma.08G138200	Inositol-3-phosphate synthase / Myo-inositol-1-phosphate synthase	MYO-INOSITOL-1 PHOSPHATE SYNTHASE (PTHR11510)	isomerase	Biological Process	GO:0008654
	Glyma.08G140000	Inositol-3-phosphate synthase / Myo-inositol-1-phosphate synthase	MYO-INOSITOL-1 PHOSPHATE SYNTHASE (PTHR11510	isomerase	Biological Process	GO:0008654
	Glyma.08G136300	DNA oxidative demethylase / Alkylated DNA repair protein	N-LYSINE METHYLTRANSFERASE (PTHR31132)
	Glyma.08G137200	PROTEIN SCO1 HOMOLOG 2, MITOCHONDRIAL	ELECTRON TRANSPORT PROTIN SCO1/SENC FAMILY MEMBER (PTHR12151)	oxidase
	Glyma.08G137100	Molecular co-chaperone STI1	TPR REPEAT CONTAINING PROTEIN (PTHR22904)		Molecular Function	GO:0005515
	Glyma.08G139300	CELLULOSE SYNTHASE-INTERACTIVE PROTEIN 1	U BOX DOMAIN-CONTAINING (PTHR23315)	ubiquitin-protein ligase	Molecular Function	GO:0005515
	Glyma.08G141000	CELLULOSE SYNTHASE-INTERACTIVE PROTEIN 1	CCAAT-BINDING TRANSCRIPTION FACTOR-RELATED (PTHR11064)	DNA-binding transcription factor	Molecular Function	GO:0046982
	Glyma.08G136400	ATP-BINDING CASSETTE, SUB-FAMILY D MEMBER	CCAAT-BINDING TRANSCRIPTION FACTOR-RELATED (PTHR11064)	DNA-binding transcription factor	Biological Process	GO:0006810
	Glyma.08G139100	PEPTIDYL-PROLYL CIS-TRANS ISOMERASE FKBP16-2, CHLOROPLASTIC	PEPTIDYL-PROLYL CIS-TRANS ISOMERASE (PTHR10516)	chaperone	Biological Process	GO:0006457
	Glyma.08G140100	CAMP-RESPONSE ELEMENT BINDING PROTEIN-RELATED	CAMP-RESPONSE ELEMENT BINDING PROTEIN-RELATED (PTHR22952)	basic leucine zipper transcription factor	Biological Process	GO:0006355
	Glyma.08G141100	CAMP-RESPONSE ELEMENT BINDING PROTEIN-RELATED // SUBFAMILY NOT NAMED	CAMP-RESPONSE ELEMENT BINDING PROTEIN-RELATED (PTHR22952)	basic leucine zipper transcription factor	Biological Process	GO:0006355
	Glyma.08G137300	VQ motif (VQ)	VQ MOTIF-CONTAINING PROTEIN (PTHR33179)
	Glyma.08G140500	Abieta-7,13-dien-18-ol hydroxylase / CYP720B1	FLAVONOID 3'-MONOOXYGENASE-RELATED (PTHR24298)	oxygenase	Molecular Function	GO:0016705
	Glyma.08G141900	No associated InterPro accession
	Glyma.08G142300	GTPase Rab2, small G protein superfamily	DRAB5-RELATED (PTHR24073)	small GTPase	Biological Process	GO:0007264
	Glyma.08G138300	FASCIN	FASCIN (PTHR10551)	non-motor actin binding protein	Molecular Function	GO:0051015
	Glyma.08G138500	PROTEIN UPSTREAM OF FLC	UPSTREAM OF FLC PROTEIN (DUF966) (PTHR31083)
	Glyma.08G140800	No associated InterPro accession
	Glyma.08G141800	60S RIBOSOMAL PROTEIN L6	60S RIBOSOMAL PROTEIN L6 (PTHR10715)	ribosomal protein	Cellular Component	GO:0005840
	Glyma.08G139200	COPPER TRANSPORT PROTEIN ATOX1-RELATED // HEAVY-METAL-ASSOCIATED DOMAIN-CONTAINING PROTEIN	,COPPER TRANSPORT PROTEIN ATOX1-RELATED (PTHR22814)		Molecular Function	GO:0046872
	Glyma.08G142000	COPPER TRANSPORT PROTEIN ATOX1-RELATED (PTHR22814)	PATHOGENIC TYPE III EFFECTOR AVIRULENCE FACTOR AVR AVRRPT-CLEAVAGE: CLEAVAGE SITE PROTEIN (PTHR33882)
	Glyma.08G142100	No associated InterPro accession
	Glyma.08G142200	No associated InterPro accession	TRANSMEMBRANE PROTEIN (PTHR35463)
	Glyma.08G142400	WRKY TRANSCRIPTION FACTOR 50-RELATED	WRKY TRANSCRIPTION FACTOR PROTEIN 1-RELATED (PTHR31221)	DNA-binding transcription factor	Biological Process	GO:0006355
	Glyma.08G14250	GATA TRANSCRIPTION FACTOR 18-RELATED	TRANSCRIPTION FACTOR GATA FAMILY MEMBER (PTHR10071)	DNA-binding transcription factor	Biological Process	GO:0006355
	Glyma.08G344200	No associated InterPro accession	BNAUNNG04460D PROTEIN-RELATED (PTHR34109)
	Glyma.08G345800	U-BOX DOMAIN-CONTAINING PROTEIN 9	U BOX DOMAIN-CONTAINING (PTHR23315)	ubiquitin-protein ligase	Molecular Function	GO:0005515
	Glyma.08G346400	ATROPHIN-RELATED	ATROPHIN-RELATED (PTHR13859)		Molecular Function	GO:0003677
	Glyma.08G347500	No associated InterPro accession
	Glyma.08G343500	PROTEIN SKU5-LIKE 3	MULTI-COPPER OXIDASE (PTHR11709)	oxidase	Molecular Function	GO:0005507
	Glyma.08G348600	GLUCOSYL/GLUCURONOSYL TRANSFERASES	GLUCOSYL/GLUCURONOSYL TRANSFERASES (PTHR11926)	transferase	Biological Process	GO:0008152
	Glyma.08G345100	EPIDERMAL PATTERNING FACTOR-LIKE PROTEIN 9	EPIDERMAL PATTERNING FACTOR-LIKE PROTEIN 9 (PTHR37239)
	Glyma.08G348100	GENOMIC DNA, CHROMOSOME 3, P1 CLONE: MJL12	ACIDIC LEUCINE-RICH NUCLEAR PHOSPHOPROTEIN 32 FAMILY B PROTEIN (PTHR36760)
	Glyma.08G343600	FAMILY NOT NAMED // GENOMIC DNA, CHROMOSOME 3, P1 CLONE: MJL12	ACIDIC LEUCINE-RICH NUCLEAR PHOSPHOPROTEIN 32 FAMILY B PROTEIN (PTHR36760)
	Glyma.08G344300	Probable lipid transfer (LTP_2)	LIPID BINDING PROTEIN-RELATED (PTHR33122)
	Glyma.08G345200	UBIQUINONE BIOSYNTHESIS MONOOXYGENASE COQ6	MONOOXYGENASE (PTHR13789)	oxygenase	Molecular Function	GO:0016709
	Glyma.08G345900	Reductases with broad range of substrate specificities	PKSB (PTHR24322)	dehydrogenase
	Glyma.08G347700	Beta-glucosidase, lactase phlorizinhydrolase, and related proteins	GLYCOSYL HYDROLASE (PTHR10353)	glycosidase	Molecular Function	GO:0004553
	Glyma.08G346500	40S ribosomal protein S8	40S RIBOSOMAL PROTEIN S8 (PTHR10394)	ribosomal protein	Cellular Component	GO:0005840
	Glyma.08G348300	AP2/ERF domain // DNA-binding domain // AP2-like ethylene-responsive transcription factor	, AP2-LIKE ETHYLENE-RESPONSIVE TRANSCRIPTION FACTOR (PTHR32467),DNA-binding transcription factor	DNA-binding transcription factor	,Biological Process	GO:0007275
	Glyma.08G343700	PROTEIN NRT1/ PTR FAMILY 5.10-RELATED	OLIGOPEPTIDE TRANSPORTER-RELATED (PTHR11654)	transporter	Cellular Component	GO:0016020
	Glyma.08G344400	No associated InterPro accession	EXPRESSED PROTEIN (PTHR33699)
	Glyma.08G345300	GTPase Rab11/YPT3, small G protein superfamily	DRAB5-RELATED (PTHR24073)	small GTPase	Biological Process	GO:0006886
	Glyma.08G346000	Signal recognition particle, subunit Srp9	SIGNAL RECOGNITION PARTICLE 9 KDA PROTEIN (PTHR12834)	RNA metabolism protein	Biological Process	GO:0006614
	Glyma.08G347800	NUCLEAR TRANSPORT FACTOR 2 AND RNA RECOGNITION MOTIF DOMAIN-CONTAINING PROTEIN-RELATED	,RAS GTPASE-ACTIVATING PROTEIN-BINDING PROTEIN (PTHR10693)	RNA metabolism protein	Biological Process	GO:0006810
	Glyma.08G346600	Plant PEC family metallothionein (Metallothio_PEC)			Molecular Function	GO:0008270
	Glyma.08G344100	ACTIN BINDING CALPONIN HOMOLOGY DOMAIN-CONTAINING PROTEIN-RELATED	,FIMBRIN/PLASTIN (PTHR19961)	non-motor actin binding protein	Molecular Function	GO:0005515
	Glyma.08G345500	AGC (CAMP-DEPENDENT, CGMP-DEPENDENT AND PROTEIN KINASE C) KINASE FAMILY PROTEIN-RELATED	,RIBOSOMAL PROTEIN S6 KINASE (PTHR24351)	protein modifying enzyme	Molecular Function	GO:0004713
	Glyma.08G348400	FHA domain (FHA)	UNCHARACTERIZED (PTHR21712)		Molecular Function	GO:0005515
	Glyma.08G346300	STEROL REGULATORY ELEMENT-BINDING PROTEIN	STEROL REGULATORY ELEMENT-BINDING PROTEIN (PTHR12565)		Molecular Function	GO:0046983
	Glyma.08G344900	No associated InterPro accession
	Glyma.08G347000	Xenobiotic-transporting ATPase / Steroid-transporting ATPase	ATP-BINDING CASSETTE SUB-FAMILY C (PTHR24223)	ATP-binding cassette (ABC) transporter	Biological Process	GO:0006810
	Glyma.08G347900	Non-specific serine/threonine protein kinase / Threonine-specific protein kinase	,RECEPTOR-LIKE SERINE/THREONINE-PROTEIN KINASE SD1-8 (PTHR27002)	transmembrane signal receptor
	Glyma.08G348500	GLUCOSYL/GLUCURONOSYL TRANSFERASES	GLUCOSYL/GLUCURONOSYL TRANSFERASES (PTHR11926)	transferase	Biological Process	GO:0008152
	Glyma.08G344500	GATA TRANSCRIPTION FACTOR 26-RELATED	TRANSCRIPTION FACTOR GATA FAMILY MEMBER (PTHR10071)	DNA-binding transcription factor	Biological Process	GO:0006355
	Glyma.08G343800	40S RIBOSOMAL PROTEIN S6	40S RIBOSOMAL PROTEIN S6 (PTHR11502)	ribosomal protein	Cellular Component	GO:0005840
	Glyma.08G346100	F21O3.6 PROTEIN-RELATED	OS03G0796600 PROTEIN (PTHR31579)
	Glyma.08G346800	GLYCOSYL HYDROLASES FAMILY 17 PROTEIN	GLUCAN ENDO-1,3-BETA-GLUCOSIDASE BG1-RELATED-RELATED (PTHR32227)	glucosidase	Molecular Function	GO:0004553
	Glyma.08G348700	dual specificity phosphatase 12 [EC:3.1.3.16 3.1.3.48] (DUSP12, YVH1)	DUAL SPECIFICITY PROTEIN PHOSPHATASE (PTHR10159)	protein phosphatase
	Glyma.08G345400	AUXIN-RESPONSIVE PROTEIN-RELATED	CYTOCHROME B561 AND DOMON DOMAIN-CONTAINING PROTEIN (PTHR23130)		Cellular Component	GO:0016020
	Glyma.08G348000	GALACTURONOSYLTRANSFERASE 8	GALACTURONOSYLTRANSFERASE 4-RELATED (PTHR32116)	transferase	Molecular Function	GO:0047262
	Glyma.08G343900	Protein of unknown function, DUF538 (DUF538)	T31J12.3 PROTEIN-RELATED (PTHR31676)
	Glyma.08G344600	No associated InterPro accession	OSJNBB0118P14.9 PROTEIN (PTHR33132)
	Glyma.08G345600	HIT FAMILY PROTEIN 1	HISTIDINE TRIAD HIT PROTEIN (PTHR23089)	nucleotide phosphatase	Molecular Function	GO:0003824
	Glyma.08G348200	Wound-inducible basic protein family (Wound_ind)	OS12G0405700 PROTEIN (PTHR36752)
	Glyma.08G348800	No associated InterPro accession
	Glyma.08G344700	No associated InterPro accession	OSJNBB0118P14.9 PROTEIN (PTHR33132)
	Glyma.08G346700	PEPTIDYL-PROLYL CIS-TRANS ISOMERASE // PEPTIDYL-PROLYL CIS-TRANS ISOMERASE FKBP65	PEPTIDYL-PROLYL CIS-TRANS ISOMERASE (PTHR10516)	chaperone	Biological Process	GO:0006457
	Glyma.08G344000	SODIUM/METABOLITE COTRANSPORTER BASS3, CHLOROPLASTIC-RELATED	SODIUM-BILE ACID COTRANSPORTER (PTHR10361)	primary active transporter	Cellular Component	GO:0016020
	Glyma.08G345700	PPR repeat (PPR) // PPR repeat family (PPR_2) // Pentatricopeptide repeat domain (PPR_3)	OS07G0578800 PROTEIN-RELATED (PTHR24015)		Molecular Function	GO:0005515
	Glyma.08G344800	DC12-RELATED	DC12-RELATED (PTHR13604)
	Glyma.08G346200	METALLOPROTEASE	METALLOPROTEASE (PTHR11851)	metalloprotease	Molecular Function	GO:0046872
	Glyma.08G349000	-PHOSPHATE MANNOSYLTRANSFERASE SUBUNIT 3	DOLICHOL-PHOSPHATE MANNOSYLTRANSFERASE SUBUNIT 3 (PTHR16433)	transferase
	Glyma.08G345000	dCTP diphosphatase / Deoxycytidine-triphosphatase	FAMILY NOT NAMED (PTHR14552)
	Glyma.08G348900	FBD / LEUCINE RICH REPEAT DOMAINS CONTAINING PROTEIN-RELATED	CYCLIN-LIKE F-BOX (PTHR32212)		Molecular Function	GO:0005515
	Glyma.08G346900	F21O3.2 PROTEIN-RELATED	EXPRESSED PROTEIN (PTHR31808)
	Glyma.08G347100	No associated InterPro accession
	Glyma.08G347200	TRANSCRIPTION FACTOR GTE10	FALZ-RELATED BROMODOMAIN-CONTAINING PROTEINS (PTHR22880)	chromatin/chromatin-binding, or -regulatory protein	Molecular Function	GO:0005515
	Glyma.08G347300	Zinc-binding oxidoreductase	ALCOHOL DEHYDROGENASE RELATED (PTHR11695)	dehydrogenase	Molecular Function	GO:0008270
	Glyma.08G347400	GTP CYCLOHYDROLASE I	GTP CYCLOHYDROLASE I (PTHR11109)	hydrolase	Biological Process	GO:0046654
	Glyma.08G349100	No associated InterPro accession	T1B9.12 PROTEIN (PTHR35729)
	Glyma.08G347600	CDK8 kinase-activating protein cyclin C	CYCLIN (PTHR10026)	kinase activator	Biological Process	GO:0006355
qSv-8.2	Glyma.08G359600	Utp21 specific WD40 associated putative domain (Utp21)	WD REPEAT-CONTAINING PROTEIN 36 (PTHR22840)		Cellular Component	GO:0032040
	Glyma.08G360100	LIPOPOLYSACCHARIDE-INDUCED TRANSCRIPTION FACTOR REGULATING TUMOR NECROSIS FACTOR ALPHA	,LIPOPOLYSACCHARIDE-INDUCED TUMOR NECROSIS FACTOR-ALPHA FACTOR (PTHR23292)	scaffold/adaptor protei
	Glyma.08G360800	POLLEN OLE E 1 ALLERGEN AND EXTENSIN FAMILY PROTEIN	PROTEIN DOWNSTREAM OF FLC-RELATED (PTHR31614)
	Glyma.08G362300	No associated InterPro accession
	Glyma.08G363500	PHOTOSYSTEM II REACTION CENTER PROTEIN Z	PHOTOSYSTEM II REACTION CENTER PROTEIN Z (PTHR34971)		Cellular Component	GO:0009539
	Glyma.08G364300	NADPH-DEPENDENT DIFLAVIN OXIDOREDUCTASE 1	NITRIC OXIDE SYNTHASE-RELATED (PTHR19384)	oxidoreductase	Biological Process	GO:0055114
	Glyma.08G362800	PROTEIN NRT1/ PTR FAMILY 6.1	OLIGOPEPTIDE TRANSPORTER-RELATED (PTHR11654)	transporter	Cellular Component	GO:0016020
	Glyma.08G360300	No associated InterPro accession
	Glyma.08G359700	CEMA-LIKE PROTON EXTRUSION PROTEIN-LIKE PROTEIN	CHLOROPLAST ENVELOPE MEMBRANE PROTEIN-RELATED (PTHR33650)		Cellular Component	GO:0016020
	Glyma.08G361200	INOSITOL TRANSPORTER 1	SOLUTE CARRIER FAMILY 22 MEMBER (PTHR24064)	secondary carrier transporter	Cellular Component	GO:0016020
	Glyma.08G361800	Mitochondrial ribosomal protein L31 (L31)	RIBOSOMAL PROTEIN L31-RELATED (PTHR37703)	ribosomal protein
	Glyma.08G363800	14-3-3-LIKE PROTEIN GF14 LAMBDA	14-3-3 PROTEIN (PTHR18860)	scaffold/adaptor protein	Molecular Function	GO:0019904
	Glyma.08G359800	No associated InterPro accession
	Glyma.08G362600	GOT1/SFT2-LIKE VESCICLE TRANSPORT PROTEIN	CGI-141-RELATED/LIPASE CONTAINING PROTEIN (PTHR21493)	lipase	Biological Process	GO:0016192
	Glyma.08G363200	PROTEIN FLOWERING LOCUS T-RELATED	PHOSPHATIDYLETHANOLAMINE-BINDING PROTEIN (PTHR11362)	protease inhibitor	Molecular Function	GO:0008429
	Glyma.08G360400	Sugar efflux transporter for intercellular exchange (MtN3_slv) // PQ loop repeat (PQ-loop)	RAG1-ACTIVATING PROTEIN 1 (PTHR10791)
	Glyma.08G361300	OLIGOPEPTIDE TRANSPORTER-RELATED // SUBFAMILY NOT NAMED	OLIGOPEPTIDE TRANSPORTER-RELATED (PTHR11654)	transporter	Biological Process	GO:0006810
	Glyma.08G362700	Predicted lipase	PHOSPHOLIPASE A1-IBETA2, CHLOROPLASTIC (PTHR31403)	phospholipase	Biological Process	GO:0006629
	Glyma.08G364000	T-COMPLEX PROTEIN 1 SUBUNIT ZETA	CHAPERONIN (PTHR11353)	chaperonin	Biological Process	GO:0006457
	Glyma.08G359900	HEAT SHOCK PROTEIN 90 HSP90 CO-CHAPERONE AHA-1	HEAT SHOCK PROTEIN 90 HSP90 CO-CHAPERONE AHA-1 (PTHR13009)	chaperone	Molecular Function	GO:0001671
	Glyma.08G361900	rRNA-processing arch domain (rRNA_proc-arch)			Biological Process	GO:0006807
	Glyma.08G360500	BIDIRECTIONAL SUGAR TRANSPORTER SWEET15	RAG1-ACTIVATING PROTEIN 1 (PTHR10791)
	Glyma.08G363300	NO EXINE FORMATION 1	NO EXINE FORMATION 1 (PTHR35313)
	Glyma.08G362000	METHYLTRANSFERASE	SAM-DEPENDENT METHYLTRANSFERASE (PTHR10108)	methyltransferase	Molecular Function	GO:0008168
	Glyma.08G363600	Protein of unknown function (DUF1624) (DUF1624)	LD22376P (PTHR31061)
	Glyma.08G362900	Transaldolase / Glycerone transferase	TRANSALDOLASE (PTHR10683	aldolase	Biological Process	GO:0006098
	Glyma.08G361500	CALLOSE SYNTHASE 3	LYST-INTERACTING PROTEIN LIP5 DOPAMINE RESPONSIVE PROTEIN DRG-1 (PTHR12741)		Cellular Component	GO:0016020
	Glyma.08G360000	No associated InterPro accession	TRANSMEMBRANE PROTEIN-RELATED (PTHR31515)
	Glyma.08G361700	CASEIN KINASE-LIKE PROTEIN	CASEIN KINASE-RELATED (PTHR11909)	non-receptor serine/threonine protein kinase	Molecular Function	GO:0005524
	Glyma.08G363000	No associated InterPro accession
	Glyma.08G364700	REGULATOR OF VPS4 ACTIVITY IN THE MVB PATHWAY PROTEIN	IST1 FAMILY MEMBER (PTHR12161)
	Glyma.08G360600	PROTEIN KINASE FAMILY PROTEIN-RELATED	OS01G0253100 PROTEIN (PTHR27001)		Molecular Function	GO:0004713
	Glyma.08G364800	Myb/SANT-like DNA-binding domain (Myb_DNA-bind_3)	MYB/SANT-LIKE DNA-BINDING DOMAIN PROTEIN-RELATED (PTHR31704)
	Glyma.08G361000	GTPase Rab11/YPT3, small G protein superfamily	DRAB5-RELATED (PTHR24073)	small GTPase	Biological Process	GO:0006886
	Glyma.08G363900	Predicted NAD-dependent oxidoreductase	ALCOHOL DEHYDROGENASE RELATED (PTHR11695)	dehydrogenase	Biological Process	GO:0055114
	Glyma.08G362500	Extensin-like region (Extensin_2)			Molecular Function	GO:0005199
	Glyma.08G363700	WHEP-TRS domain (WHEP-TRS) // tRNA synthetase class II core domain (G, H, P, S and T) (tRNA-synt_2b) // Anticodon binding domain (HGTP_anticodon)	GLYCYL-TRNA SYNTHETASE/DNA POLYMERASE SUBUNIT GAMMA-2 (PTHR10745)	aminoacyl-tRNA synthetase	Molecular Function	GO:0004820
	Glyma.08G360200	No apical meristem (NAM) protein (NAM)	NAC DOMAIN-CONTAINING PROTEIN 82-RELATED (PTHR31989)		Molecular Function	GO:0003677
	Glyma.08G365000	CYTOCHROME P450 CYP13A3-RELATED	CYTOCHROME P450 FAMILY MEMBER (PTHR24282)	oxygenase	Molecular Function	GO:0016705
	Glyma.08G362100	DUF914-RELATED	DUF914-RELATED (PTHR14233)		Biological Process	GO:0006810
	Glyma.08G363100	PROTEIN FLOWERING LOCUS T-RELATED	PHOSPHATIDYLETHANOLAMINE-BINDING PROTEIN (PTHR11362)	protease inhibitor	Biological Process	GO:0009909
	Glyma.08G360700	Auxin responsive protein (Auxin_inducible)	AUXIN-INDUCED PROTEIN-LIKE-RELATED (PTHR31374)		Biological Process	GO:0009733
	Glyma.08G362200	dimethylmalate lyase / (2R,3S)-2,3-dimethylmalate pyruvate-lyase	ISOCITRATE LYASE/MALATE SYNTHASE (PTHR21631)	lyase	Biological Process	GO:0019752
	Glyma.08G363400	SNARE associated Golgi protein (SNARE_assoc)	UNCHARACTERIZED (PTHR12677)
	Glyma.08G360900	SIGNAL PEPTIDE PEPTIDASE-LIKE 3-RELATED	SIGNAL PEPTIDE PEPTIDASE (PTHR12174)	aspartic protease	Cellular Component	GO:0016020
	Glyma.08G361100	PIRIN-RELATED // PIRIN	PIRIN-RELATED (PTHR13903)	transcription cofactor
	Glyma.08G361400	WDSAM1 PROTEIN	WDSAM1 PROTEIN (PTHR22849)		Molecular Function	GO:0016597
	Glyma.08G364600	30S RIBOSOMAL PROTEIN 3-1, CHLOROPLASTIC-RELATED	30S RIBOSOMAL PROTEIN 3, CHLOROPLASTIC (PTHR35108)	ribosomal protein	Cellular Component	GO:0005840
	Glyma.08G364900	Adenylate dimethylallyltransferase (ADP/ATP-dependent) / Isopentenyltransferase	TRNA DIMETHYLALLYLTRANSFERASE (PTHR11088)	RNA processing factor	Biological Process	GO:0008033
	Glyma.08G361600	No associated InterPro accession
	Glyma.08G364100	CARBOXYLESTERASE 17-RELATED	ARYLACETAMIDE DEACETYLASE (PTHR23024)	deacetylase
	Glyma.08G362400	CLATHRIN INTERACTOR 1	EPSIN/ENT-RELATED (PTHR12276)	membrane trafficking regulatory protein	Molecular Function	GO:0005543
	Glyma.08G364200	HYPOTHETICAL HEAT DOMAIN-CONTAINING	HYPOTHETICAL HEAT DOMAIN-CONTAINING (PTHR21663)		Molecular Function	GO:0005488
	Glyma.08G364400	No associated InterPro accession	EXPRESSED PROTEIN (PTHR36402)
	Glyma.08G364500	No associated InterPro accession	CYTOCHROME OXIDASE ASSEMBLY PROTEIN (PTHR36744)	chaperone
qSv-10.1	Glyma.10G091400	PROTEIN STRUBBELIG-RECEPTOR FAMILY 2	OS01G0253100 PROTEIN (PTHR27001)		Molecular Function	GO:0005515
	Glyma.10G091500	No associated InterPro accession	OS08G0508500 PROTEIN (PTHR33240)
	Glyma.10G091900	GERMIN-LIKE PROTEIN SUBFAMILY 1 MEMBER 10-RELATED	GERMIN-LIKE PROTEIN SUBFAMILY 3 MEMBER 3 (PTHR31238)		Molecular Function	GO:0045735
	Glyma.10G092000	MEDIATOR OF RNA POLYMERASE II TRANSCRIPTION SUBUNIT 37E-RELATED	HEAT SHOCK PROTEIN 70KDA (PTHR19375)
	Glyma.10G092400	SERINE/THREONINE-PROTEIN KINASE WNK WITH NO LYSINE -RELATED	SERINE/THREONINE-PROTEIN KINASE WNK WITH NO LYSINE -RELATED (PTHR13902)	non-receptor serine/threonine protein kinase	Molecular Function	GO:0004713
	Glyma.10G091700	No associated InterPro accession
	Glyma.10G092200	ANTHRANILATE PHOSPHORIBOSYLTRANSFERASE-LIKE PROTEIN	SYNAPTOTAGMIN (PTHR10024)	membrane trafficking regulatory protein	Molecular Function	GO:0005515
	Glyma.10G091600	CDK5 REGULATORY SUBUNIT-ASSOCIATED PROTEIN 3	CDK5 REGULATORY SUBUNIT-ASSOCIATED PROTEIN 3 (PTHR14894)		Molecular Function	GO:0003677
	Glyma.10G091800	ANTHRANILATE PHOSPHORIBOSYLTRANSFERASE-LIKE PROTEIN	SYNAPTOTAGMIN (PTHR10024)	membrane trafficking regulatory protein	Molecular Function	GO:0005515
	Glyma.10G092300	PROTEIN NRT1/ PTR FAMILY 5.1	OLIGOPEPTIDE TRANSPORTER-RELATED (PTHR11654)	transporter	Cellular Component	GO:0016020
	Glyma.10G092100	CAMP-RESPONSE ELEMENT BINDING PROTEIN-RELATED // SUBFAMILY NOT NAMED	CAMP-RESPONSE ELEMENT BINDING PROTEIN-RELATED (PTHR22952)	basic leucine zipper transcription factor	Biological Process	GO:0006351
	Glyma.10G092500	dihydroxypterocarpan 6A-monooxygenase / 3,9-dihydroxypterocarpan 6A-hydroxylase	FLAVONOID 3'-MONOOXYGENASE-RELATED (PTHR24298)	oxygenase	Molecular Function	GO:0016705
	Glyma.10G092600	dihydroxypterocarpan 6A-monooxygenase / 3,9-dihydroxypterocarpan 6A-hydroxylase	FLAVONOID 3'-MONOOXYGENASE-RELATED (PTHR24298)	oxygenase	Molecular Function	GO:0016705
